# Supplementary material for: Interpretable Machine Learning Predictions of Bruch’s Membrane Opening-Minimum Rim Width Using Retinal Nerve Fiber Layer Values and Visual Field Global Indexes
Source: Bioengineering (Basel). 2025 Mar 20;12(3):321. doi: 10.3390/bioengineering12030321 (PMC11939392; doi:10.3390/bioengineering12030321)
Supplement: Supplementary file 1 [file bioengineering-12-00321-s001.zip]

Archive with 1 entries (1 files):
- bioengineering-3480337-supplementary.pdf
